# Supplementary material for: Ternary Phenolate-Based Thiosemicarbazone Complexes of Copper(II): Magnetostructural Properties, Spectroscopic Features and Marked Selective Antiproliferative Activity against Cancer Cells
Source: Molecules. 2024 Jan 16;29(2):431. doi: 10.3390/molecules29020431 (PMC10819714; doi:10.3390/molecules29020431)
Supplement: Supplementary file 1 [file molecules-29-00431-s001.zip]

Archive with 1 entries (1 files):
- molecules-2808450-supplementary.pdf
